# Supplementary material for: Joint inference of cell lineage and mitochondrial evolution from single-cell sequencing data
Source: Bioinformatics. 2024 Jun 28;40(Suppl 1):i218–27. doi: 10.1093/bioinformatics/btae231 (PMC11211840; doi:10.1093/bioinformatics/btae231)
Supplement: btae231_Supplementary_Data [file btae231_supplementary_data.zip]

Archive with 8 entries (7 files):
- btae231_Supplementary_Data/
- btae231_Supplementary_Data/ISMB_2024_Supplement_266.pdf
- btae231_Supplementary_Data/oup-authoring-template.cls
- btae231_Supplementary_Data/Raphael.266.supp.fig.1a.pdf
- btae231_Supplementary_Data/Raphael.266.supp.fig.1b.pdf
- btae231_Supplementary_Data/Raphael.266.supp.fig.2a.pdf
- btae231_Supplementary_Data/Raphael.266.supp.fig.2b.pdf
- btae231_Supplementary_Data/references.bib
