# Supplementary material for: Joint inference of cell lineage and mitochondrial evolution from single-cell sequencing data
Source: Bioinformatics. 2024 Jun 28;40(Suppl 1):i218–27. doi: 10.1093/bioinformatics/btae231 (PMC11211840; doi:10.1093/bioinformatics/btae231)
Supplement: btae231_Supplementary_Data [file btae231_supplementary_data.zip › btae231_Supplementary_Data/references.bib]

@article{corces2016lineage,
  title={Lineage-specific and single-cell chromatin accessibility charts human hematopoiesis and leukemia evolution},
  author={Corces, M Ryan and Buenrostro, Jason D and Wu, Beijing and Greenside, Peyton G and Chan, Steven M and Koenig, Julie L and Snyder, Michael P and Pritchard, Jonathan K and Kundaje, Anshul and Greenleaf, William J and others},
  journal={Nature genetics},
  volume={48},
  number={10},
  pages={1193--1203},
  year={2016},
  publisher={Nature Publishing Group}
}
@article{mirarab2021multispecies,
  title={Multispecies coalescent: theory and applications in phylogenetics},
  author={Mirarab, Siavash and Nakhleh, Luay and Warnow, Tandy},
  journal={Annual Review of Ecology, Evolution, and Systematics},
  volume={52},
  pages={247--268},
  year={2021},
  publisher={Annual Reviews}
}
@article{gusfield1991efficient,
  title={Efficient algorithms for inferring evolutionary trees},
  author={Gusfield, Dan},
  journal={Networks},
  volume={21},
  number={1},
  pages={19--28},
  year={1991},
  publisher={Wiley Online Library}
}

@article{tajima1996infinite,
  title={Infinite-allele model and infinite-site model in population genetics},
  author={Tajima, Fumio},
  journal={Journal of Genetics},
  volume={75},
  pages={27--31},
  year={1996},
  publisher={Springer}
}

@article{xu2019single,
  title={Single-cell lineage tracing by endogenous mutations enriched in transposase accessible mitochondrial DNA},
  author={Xu, Jin and Nuno, Kevin and Litzenburger, Ulrike M and Qi, Yanyan and Corces, M Ryan and Majeti, Ravindra and Chang, Howard Y},
  journal={Elife},
  volume={8},
  pages={e45105},
  year={2019},
  publisher={eLife Sciences Publications Limited}
}

@article{lin2022lineage,
  title={LINEAGE: Label-free identification of endogenous informative single-cell mitochondrial RNA mutation for lineage analysis},
  author={Lin, Li and Zhang, Yufeng and Qian, Weizhou and Liu, Yao and Zhang, Yingkun and Lin, Fanghe and Liu, Cenxi and Lu, Guangxing and Sun, Di and Guo, Xiaoxu and others},
  journal={Proceedings of the National Academy of Sciences},
  volume={119},
  number={5},
  pages={e2119767119},
  year={2022},
  publisher={National Acad Sciences}
}

@article{lawless2020rise,
  title={The rise and rise of mitochondrial DNA mutations},
  author={Lawless, Conor and Greaves, Laura and Reeve, Amy K and Turnbull, Doug M and Vincent, Amy E},
  journal={Open biology},
  volume={10},
  number={5},
  pages={200061},
  year={2020},
  publisher={The Royal Society}
}

@article{ho2018single,
  title={Single-cell RNA-seq analysis identifies markers of resistance to targeted BRAF inhibitors in melanoma cell populations},
  author={Ho, Yu-Jui and Anaparthy, Naishitha and Molik, David and Mathew, Grinu and Aicher, Toby and Patel, Ami and Hicks, James and Hammell, Molly Gale},
  journal={Genome research},
  volume={28},
  number={9},
  pages={1353--1363},
  year={2018},
  publisher={Cold Spring Harbor Lab}
}

@article{ludwig2019lineage,
  title={Lineage tracing in humans enabled by mitochondrial mutations and single-cell genomics},
  author={Ludwig, Leif S and others},
  journal={Cell},
  volume={176},
  number={6},
  pages={1325--1339},
  year={2019},
  publisher={Elsevier}
}

@article{stewart2015dynamics,
  title={The dynamics of mitochondrial DNA heteroplasmy: implications for human health and disease},
  author={Stewart, James B and Chinnery, Patrick F},
  journal={Nature Reviews Genetics},
  volume={16},
  number={9},
  pages={530--542},
  year={2015},
  publisher={Nature Publishing Group}
}

@article{refinetti2020tracing,
  title={Tracing of Human Tumor Cell Lineages by Mitochondrial Mutations},
  author={Refinetti, Paulo and Morgenthaler, Stephan and Thilly, William G and Arstad, Christian and Ekstr{\o}m, Per O},
  journal={Frontiers in Oncology},
  volume={10},
  pages={523860},
  year={2020},
  publisher={Frontiers Media SA}
}

@article{kwok2022mquad,
  title={MQuad enables clonal substructure discovery using single cell mitochondrial variants},
  author={Kwok, Aaron Wing Cheung and Qiao, Chen and Huang, Rongting and Sham, Mai-Har and Ho, Joshua WK and Huang, Yuanhua},
  journal={Nature communications},
  volume={13},
  number={1},
  pages={1--10},
  year={2022},
  publisher={Nature Publishing Group}
}

@article{kim2016application,
  title={Application of single-cell RNA sequencing in optimizing a combinatorial therapeutic strategy in metastatic renal cell carcinoma},
  author={Kim, Kyu-Tae and Lee, Hye Won and Lee, Hae-Ock and Song, Hye Jin and Jeong, Da Eun and Shin, Sang and Kim, Hyunho and Shin, Yoojin and Nam, Do-Hyun and Jeong, Byong Chang and others},
  journal={Genome biology},
  volume={17},
  number={1},
  pages={1--17},
  year={2016},
  publisher={BioMed Central}
}

@article{mccarthy2020cardelino,
  title={Cardelino: computational integration of somatic clonal substructure and single-cell transcriptomes},
  author={McCarthy, Davis J and Rostom, Raghd and Huang, Yuanhua and Kunz, Daniel J and Danecek, Petr and Bonder, Marc Jan and Hagai, Tzachi and Lyu, Ruqian and Wang, Wenyi and Gaffney, Daniel J and others},
  journal={Nature Methods},
  volume={17},
  number={4},
  pages={414--421},
  year={2020},
  publisher={Nature Publishing Group}
}

@article{andor2020joint,
  title={Joint single cell DNA-seq and RNA-seq of gastric cancer cell lines reveals rules of in vitro evolution},
  author={Andor, Noemi and others},
  journal={NAR Genomics and Bioinformatics},
  volume={2},
  number={2},
  pages={lqaa016},
  year={2020},
  publisher={Oxford University Press}
}

@article{gao2021delineating,
  title={Delineating copy number and clonal substructure in human tumors from single-cell transcriptomes},
  author={Gao, Ruli and Bai, Shanshan and Henderson, Ying C and Lin, Yiyun and Schalck, Aislyn and Yan, Yun and Kumar, Tapsi and Hu, Min and Sei, Emi and Davis, Alexander and others},
  journal={Nature biotechnology},
  volume={39},
  number={5},
  pages={599--608},
  year={2021},
  publisher={Nature Publishing Group}
}

@article{velten2021identification,
  title={Identification of leukemic and pre-leukemic stem cells by clonal tracking from single-cell transcriptomics},
  author={Velten, Lars and others},
  journal={Nature communications},
  volume={12},
  number={1},
  pages={1--13},
  year={2021},
  publisher={Nature Publishing Group}
}

@article{lareau2021massively,
  title={Massively parallel single-cell mitochondrial DNA genotyping and chromatin profiling},
  author={Lareau, Caleb A and others},
  journal={Nature Biotechnology},
  volume={39},
  number={4},
  pages={451--461},
  year={2021},
  publisher={Nature Publishing Group}
}

@article{saitou1987neighbor,
  title={The neighbor-joining method: a new method for reconstructing phylogenetic trees.},
  author={Saitou, Naruya and Nei, Masatoshi},
  journal={Molecular biology and evolution},
  volume={4},
  number={4},
  pages={406--425},
  year={1987}
}

@article{sokal1958statistical,
  title={A statistical method for evaluating systematic relationships.},
  author={Sokal, Robert R},
  journal={Univ. Kansas, Sci. Bull.},
  volume={38},
  pages={1409--1438},
  year={1958}
}

@article{chinnery1999relaxed,
  title={Relaxed replication of mtDNA: a model with implications for the expression of disease},
  author={Chinnery, Patrick F and Samuels, David C},
  journal={The American Journal of Human Genetics},
  volume={64},
  number={4},
  pages={1158--1165},
  year={1999},
  publisher={Elsevier}
}

@inproceedings{chen2002supertrees,
  title={Supertrees by flipping},
  author={Chen, Duhong and Eulenstein, Oliver and Fern{\'a}ndez-Baca, David and Sanderson, Michael},
  booktitle={International Computing and Combinatorics Conference},
  pages={391--400},
  year={2002},
  organization={Springer}
}

@article{wagner2020lineage,
  title={Lineage tracing meets single-cell omics: opportunities and challenges},
  author={Wagner, Daniel E and Klein, Allon M},
  journal={Nature Reviews Genetics},
  volume={21},
  number={7},
  pages={410--427},
  year={2020},
  publisher={Nature Publishing Group}
}

@article{wagner2018single,
  title={Single-cell mapping of gene expression landscapes and lineage in the zebrafish embryo},
  author={Wagner, Daniel E and others},
  journal={Science},
  volume={360},
  number={6392},
  pages={981--987},
  year={2018},
  publisher={American Association for the Advancement of Science}
}

@article{chan2019molecular,
  title={Molecular recording of mammalian embryogenesis},
  author={Chan, Michelle M and others},
  journal={Nature},
  volume={570},
  number={7759},
  pages={77--82},
  year={2019},
  publisher={Nature Publishing Group}
}

@article{pei2019using,
  title={Using Cre-recombinase-driven Polylox barcoding for in vivo fate mapping in mice},
  author={Pei, Weike and Wang, Xi and R{\"o}ssler, Jens and Feyerabend, Thorsten B and H{\"o}fer, Thomas and Rodewald, Hans-Reimer},
  journal={Nature protocols},
  volume={14},
  number={6},
  pages={1820--1840},
  year={2019},
  publisher={Nature Publishing Group}
}
@article{yang2022lineage,
  title={Lineage tracing reveals the phylodynamics, plasticity, and paths of tumor evolution},
  author={Yang, Dian and others},
  journal={Cell},
  volume={185},
  number={11},
  pages={1905--1923},
  year={2022},
  publisher={Elsevier}
}
@article{li2023mouse,
  title={A mouse model with high clonal barcode diversity for joint lineage, transcriptomic, and epigenomic profiling in single cells},
  author={Li, Li and Bowling, Sarah and McGeary, Sean E and Yu, Qi and Lemke, Bianca and Alcedo, Karel and Jia, Yuemeng and Liu, Xugeng and Ferreira, Mark and Klein, Allon M and others},
  journal={Cell},
  volume={186},
  number={23},
  pages={5183--5199},
  year={2023},
  publisher={Elsevier}
}

@article{weinreb2020lineage,
  title={Lineage tracing on transcriptional landscapes links state to fate during differentiation},
  author={Weinreb, Caleb and Rodriguez-Fraticelli, Alejo and Camargo, Fernando D and Klein, Allon M},
  journal={Science},
  volume={367},
  number={6479},
  pages={eaaw3381},
  year={2020},
  publisher={American Association for the Advancement of Science}
}

@article{gong2021benchmarked,
  title={Benchmarked approaches for reconstruction of in vitro cell lineages and in silico models of C. elegans and M. musculus developmental trees},
  author={Gong, Wuming and Granados, Alejandro A and Hu, Jingyuan and Jones, Matthew G and Raz, Ofir and Salvador-Mart{\'\i}nez, Irepan and Zhang, Hanrui and Chow, Ke-Huan K and Kwak, Il-Youp and Retkute, Renata and others},
  journal={Cell Systems},
  volume={12},
  number={8},
  pages={810--826},
  year={2021},
  publisher={Elsevier}
}

@article{jones2020inference,
  title={Inference of single-cell phylogenies from lineage tracing data using Cassiopeia},
  author={Jones, Matthew G and Khodaverdian, Alex and Quinn, Jeffrey J and Chan, Michelle M and Hussmann, Jeffrey A and Wang, Robert and Xu, Chenling and Weissman, Jonathan S and Yosef, Nir},
  journal={Genome biology},
  volume={21},
  number={1},
  pages={1--27},
  year={2020},
  publisher={BioMed Central}
}

@article{el2018sphyr,
  title={{SPhyR}: tumor phylogeny estimation from single-cell sequencing data under loss and error},
  author={El-Kebir, Mohammed},
  journal={Bioinformatics},
  volume={34},
  number={17},
  pages={i671--i679},
  year={2018},
  publisher={Oxford University Press}
}

@article{estabrook1975idealized,
  title={An idealized concept of the true cladistic character},
  author={Estabrook, George F and Johnson Jr, CS and Mc Morris, Fred R},
  journal={Mathematical Biosciences},
  volume={23},
  number={3-4},
  pages={263--272},
  year={1975},
  publisher={Elsevier}
}

@article{satas2020scarlet,
  title={Scarlet: Single-cell tumor phylogeny inference with copy-number constrained mutation losses},
  author={Satas, Gryte and Zaccaria, Simone and Mon, Geoffrey and Raphael, Benjamin J},
  journal={Cell systems},
  volume={10},
  number={4},
  pages={323--332},
  year={2020},
  publisher={Elsevier}
}

@article{ciccolella2020gpps,
  title={gpps: an ILP-based approach for inferring cancer progression with mutation losses from single cell data},
  author={Ciccolella, Simone and Soto Gomez, Mauricio and Patterson, Murray D and Della Vedova, Gianluca and Hajirasouliha, Iman and Bonizzoni, Paola},
  journal={BMC bioinformatics},
  volume={21},
  number={1},
  pages={1--16},
  year={2020},
  publisher={BioMed Central}
}

@inproceedings{bonizzoni2017beyond,
  title={Beyond perfect phylogeny: Multisample phylogeny reconstruction via ilp},
  author={Bonizzoni, Paola and Ciccolella, Simone and Della Vedova, Gianluca and Soto, Mauricio},
  booktitle={Proceedings of the 8th ACM International Conference on Bioinformatics, Computational Biology, and Health Informatics},
  pages={1--10},
  year={2017}
}

@inproceedings{chimani2010exact,
  title={Exact ILP solutions for phylogenetic minimum flip problems},
  author={Chimani, Markus and Rahmann, Sven and B{\"o}cker, Sebastian},
  booktitle={Proceedings of the First ACM International Conference on Bioinformatics and Computational Biology},
  pages={147--153},
  year={2010}
}

@article{leung2017single,
  title={Single-cell DNA sequencing reveals a late-dissemination model in metastatic colorectal cancer},
  author={Leung, Marco L and Davis, Alexander and Gao, Ruli and Casasent, Anna and Wang, Yong and Sei, Emi and Vilar, Eduardo and Maru, Dipen and Kopetz, Scott and Navin, Nicholas E},
  journal={Genome research},
  volume={27},
  number={8},
  pages={1287--1299},
  year={2017},
  publisher={Cold Spring Harbor Lab}
}

@article{stoler2021sequencing,
  title={Sequencing error profiles of Illumina sequencing instruments},
  author={Stoler, Nicholas and Nekrutenko, Anton},
  journal={NAR genomics and bioinformatics},
  volume={3},
  number={1},
  pages={lqab019},
  year={2021},
  publisher={Oxford University Press}
}

@article{lahnemann2020prosolo,
  title={ProSolo: Accurate variant calling from single cell DNA sequencing data},
  author={L{\"a}hnemann, David and K{\"o}ster, Johannes and Fischer, Ute and Borkhardt, Arndt and McHardy, Alice C and Sch{\"o}nhuth, Alexander},
  journal={bioRxiv},
  year={2020},
  publisher={Cold Spring Harbor Laboratory}
}

@inproceedings{stevens2010reducing,
  title={Reducing multi-state to binary perfect phylogeny with applications to missing, removable, inserted, and deleted data},
  author={Stevens, Kristian and Gusfield, Dan},
  booktitle={International Workshop on Algorithms in Bioinformatics},
  pages={274--287},
  year={2010},
  organization={Springer}
}

@article{lahnemann2020eleven,
  title={Eleven grand challenges in single-cell data science},
  author={L{\"a}hnemann, David and K{\"o}ster, Johannes and Szczurek, Ewa and McCarthy, Davis J and Hicks, Stephanie C and Robinson, Mark D and Vallejos, Catalina A and Campbell, Kieran R and Beerenwinkel, Niko and Mahfouz, Ahmed and others},
  journal={Genome biology},
  volume={21},
  number={1},
  pages={1--35},
  year={2020},
  publisher={Springer}
}

@article{carter1992degenerate,
  title={Degenerate oligonucleotide-primed PCR: general amplification of target DNA by a single degenerate primer},
  author={Carter, Nigel P and Bebb, Charlotte E and Nordenskjo, Magnus and Ponder, Bruce AJ and Tunnacliffe, Alan and others},
  journal={Genomics},
  volume={13},
  number={3},
  pages={718--725},
  year={1992},
  publisher={Elsevier}
}

@article{zhang1992whole,
  title={Whole genome amplification from a single cell: implications for genetic analysis.},
  author={Zhang, Lin and Cui, Xiangfeng and Schmitt, Karin and Hubert, Rene and Navidi, William and Arnheim, Norman},
  journal={Proceedings of the National Academy of Sciences},
  volume={89},
  number={13},
  pages={5847--5851},
  year={1992},
  publisher={National Acad Sciences}
}

@article{klein1999comparative,
  title={Comparative genomic hybridization, loss of heterozygosity, and DNA sequence analysis of single cells},
  author={Klein, Christoph A and others},
  journal={Proceedings of the National Academy of Sciences},
  volume={96},
  number={8},
  pages={4494--4499},
  year={1999},
  publisher={National Acad Sciences}
}

@article{arneson2008whole,
  title={Whole-genome amplification by improved primer extension preamplification PCR (I-PEP-PCR)},
  author={Arneson, Nona and Hughes, Simon and Houlston, Richard and Done, Susan},
  journal={Cold Spring Harbor Protocols},
  volume={2008},
  number={1},
  pages={pdb--prot4921},
  year={2008},
  publisher={Cold Spring Harbor Laboratory Press}
}

@article{blanco1989highly,
  title={Highly efficient DNA synthesis by the phage $\phi$ 29 DNA polymerase: Symmetrical mode of DNA replication},
  author={Blanco, Luis and Bernad, Antonio and L{\'a}zaro, Jos{\'e} M and Mart{\'\i}n, Gil and Garmendia, Cristina and Salas, Margarita},
  journal={Journal of Biological Chemistry},
  volume={264},
  number={15},
  pages={8935--8940},
  year={1989},
  publisher={ASBMB}
}

@article{dean2002comprehensive,
  title={Comprehensive human genome amplification using multiple displacement amplification},
  author={Dean, Frank B and Hosono, Seiyu and Fang, Linhua and Wu, Xiaohong and Faruqi, A Fawad and Bray-Ward, Patricia and Sun, Zhenyu and Zong, Qiuling and Du, Yuefen and Du, Jing and others},
  journal={Proceedings of the National Academy of Sciences},
  volume={99},
  number={8},
  pages={5261--5266},
  year={2002},
  publisher={National Acad Sciences}
}

@article{spits2006whole,
  title={Whole-genome multiple displacement amplification from single cells},
  author={Spits, Claudia and Le Caignec, C{\'e}dric and De Rycke, Martine and Van Haute, Lindsey and Van Steirteghem, Andr{\'e} and Liebaers, Inge and Sermon, Karen},
  journal={Nature protocols},
  volume={1},
  number={4},
  pages={1965--1970},
  year={2006},
  publisher={Nature Publishing Group}
}

@article{paez2004genome,
  title={Genome coverage and sequence fidelity of $\phi$29 polymerase-based multiple strand displacement whole genome amplification},
  author={Paez, J Guillermo and Lin, Ming and Beroukhim, Rameen and Lee, Jeffrey C and Zhao, Xiaojun and Richter, Daniel J and Gabriel, Stacey and Herman, Paula and Sasaki, Hidefumi and Altshuler, David and others},
  journal={Nucleic Acids Research},
  volume={32},
  number={9},
  pages={e71--e71},
  year={2004},
  publisher={Oxford University Press}
}

@article{spits2006optimization,
  title={Optimization and evaluation of single-cell whole-genome multiple displacement amplification},
  author={Spits, Claudia and Le Caignec, C and De Rycke, Martine and Van Haute, Lindsey and Van Steirteghem, Andre and Liebaers, Ingeborg and Sermon, Karen},
  journal={Human mutation},
  volume={27},
  number={5},
  pages={496--503},
  year={2006},
  publisher={Wiley Online Library}
}

@article{chen2022bitsc,
  title={BiTSC 2: Bayesian inference of tumor clonal tree by joint analysis of single-cell SNV and CNA data},
  author={Chen, Ziwei and Gong, Fuzhou and Wan, Lin and Ma, Liang},
  journal={Briefings in Bioinformatics},
  volume={23},
  number={3},
  pages={bbac092},
  year={2022},
  publisher={Oxford University Press}
}

@article{sollier2022joint,
  title={Joint copy number and mutation phylogeny reconstruction from single-cell amplicon sequencing data},
  author={Sollier, Etienne and Kuipers, Jack and Beerenwinkel, Niko and Takahashi, Koichi and Jahn, Katharina},
  journal={bioRxiv},
  year={2022},
  publisher={Cold Spring Harbor Laboratory}
}


@article{kuipers2017single,
  title={Single-cell sequencing data reveal widespread recurrence and loss of mutational hits in the life histories of tumors},
  author={Kuipers, Jack and Jahn, Katharina and Raphael, Benjamin J and Beerenwinkel, Niko},
  journal={Genome research},
  volume={27},
  number={11},
  pages={1885--1894},
  year={2017},
  publisher={Cold Spring Harbor Lab}
}

@article{laks2019clonal,
  title={Clonal decomposition and DNA replication states defined by scaled single-cell genome sequencing},
  author={Laks, Emma and McPherson, Andrew and Zahn, Hans and Lai, Daniel and Steif, Adi and Brimhall, Jazmine and Biele, Justina and Wang, Beixi and Masud, Tehmina and Ting, Jerome and others},
  journal={Cell},
  volume={179},
  number={5},
  pages={1207--1221},
  year={2019},
  publisher={Elsevier}
}

@article{mcpherson2016divergent,
  title={Divergent modes of clonal spread and intraperitoneal mixing in high-grade serous ovarian cancer},
  author={McPherson, Andrew and Roth, Andrew and Laks, Emma and Masud, Tehmina and Bashashati, Ali and Zhang, Allen W and Ha, Gavin and Biele, Justina and Yap, Damian and Wan, Adrian and others},
  journal={Nature genetics},
  volume={48},
  number={7},
  pages={758--767},
  year={2016},
  publisher={Nature Publishing Group}
}


@article{zafar2017sifit,
  title={SiFit: inferring tumor trees from single-cell sequencing data under finite-sites models},
  author={Zafar, Hamim and Tzen, Anthony and Navin, Nicholas and Chen, Ken and Nakhleh, Luay},
  journal={Genome biology},
  volume={18},
  number={1},
  pages={1--20},
  year={2017},
  publisher={BioMed Central}
}

@article{zafar2019siclonefit,
  title={SiCloneFit: Bayesian inference of population structure, genotype, and phylogeny of tumor clones from single-cell genome sequencing data},
  author={Zafar, Hamim and Navin, Nicholas and Chen, Ken and Nakhleh, Luay},
  journal={Genome research},
  volume={29},
  number={11},
  pages={1847--1859},
  year={2019},
  publisher={Cold Spring Harbor Lab}
}

@article{morita2020clonal,
  title={Clonal evolution of acute myeloid leukemia revealed by high-throughput single-cell genomics},
  author={Morita, Kiyomi and Wang, Feng and Jahn, Katharina and Hu, Tianyuan and Tanaka, Tomoyuki and Sasaki, Yuya and Kuipers, Jack and Loghavi, Sanam and Wang, Sa A and Yan, Yuanqing and others},
  journal={Nature communications},
  volume={11},
  number={1},
  pages={1--17},
  year={2020},
  publisher={Nature Publishing Group}
}

@article{zhang2022application,
  title={Application of high-throughput, high-depth, targeted single-nucleus DNA sequencing in pancreatic cancer},
  author={Zhang, Haochen and Karnoub, Elias-Ramzey and Umeda, Shigeaki and Chalign{\'e}, Ronan and Masilionis, Ignas and McIntyre, Caitlin A and Hayashi, Akimasa and Sashittal, Palash and Zucker, Amanda and Mullen, Katelyn and others},
  journal={bioRxiv},
  year={2022},
  publisher={Cold Spring Harbor Laboratory}
}

@article{el2016inferring,
  title={Inferring the mutational history of a tumor using multi-state perfect phylogeny mixtures},
  author={El-Kebir, Mohammed and Satas, Gryte and Oesper, Layla and Raphael, Benjamin J},
  journal={Cell systems},
  volume={3},
  number={1},
  pages={43--53},
  year={2016},
  publisher={Elsevier}
}

@article{jiao2014inferring,
  title={Inferring clonal evolution of tumors from single nucleotide somatic mutations},
  author={Jiao, Wei and Vembu, Shankar and Deshwar, Amit G and Stein, Lincoln and Morris, Quaid},
  journal={BMC bioinformatics},
  volume={15},
  number={1},
  pages={1--16},
  year={2014},
  publisher={Springer}
}

@article{malikic2015clonality,
  title={Clonality inference in multiple tumor samples using phylogeny},
  author={Malikic, Salem and McPherson, Andrew W and Donmez, Nilgun and Sahinalp, Cenk S},
  journal={Bioinformatics},
  volume={31},
  number={9},
  pages={1349--1356},
  year={2015},
  publisher={Oxford University Press}
}

@article{el2015reconstruction,
  title={Reconstruction of clonal trees and tumor composition from multi-sample sequencing data},
  author={El-Kebir, Mohammed and Oesper, Layla and Acheson-Field, Hannah and Raphael, Benjamin J},
  journal={Bioinformatics},
  volume={31},
  number={12},
  pages={i62--i70},
  year={2015},
  publisher={Oxford University Press}
}

@article{mishra2014mitochondrial,
  title={Mitochondrial dynamics and inheritance during cell division, development and disease},
  author={Mishra, Prashant and Chan, David C},
  journal={Nature reviews Molecular cell biology},
  volume={15},
  number={10},
  pages={634--646},
  year={2014},
  publisher={Nature Publishing Group UK London}
} 

@article{deshwar2015phylowgs,
  title={{PhyloWGS}: reconstructing subclonal composition and evolution from whole-genome sequencing of tumors},
  author={Deshwar, Amit G and Vembu, Shankar and Yung, Christina K and Jang, Gun Ho and Stein, Lincoln and Morris, Quaid},
  journal={Genome biology},
  volume={16},
  number={1},
  pages={1--20},
  year={2015},
  publisher={BioMed Central}
}

@article{tabassum2015tumorigenesis,
  title={Tumorigenesis: it takes a village},
  author={Tabassum, Doris P and Polyak, Kornelia},
  journal={Nature Reviews Cancer},
  volume={15},
  number={8},
  pages={473--483},
  year={2015},
  publisher={Nature Publishing Group}
}

@article{singer2018single,
  title={Single-cell mutation identification via phylogenetic inference},
  author={Singer, Jochen and Kuipers, Jack and Jahn, Katharina and Beerenwinkel, Niko},
  journal={Nature communications},
  volume={9},
  number={1},
  pages={1--8},
  year={2018},
  publisher={Nature Publishing Group}
}

@article{weber2021doubletd,
  title={doubletD: detecting doublets in single-cell DNA sequencing data},
  author={Weber, Leah L and Sashittal, Palash and El-Kebir, Mohammed},
  journal={Bioinformatics},
  volume={37},
  number={Supplement\_1},
  pages={i214--i221},
  year={2021},
  publisher={Oxford University Press}
}

@article{malikic2019integrative,
  title={Integrative inference of subclonal tumour evolution from single-cell and bulk sequencing data},
  author={Malikic, Salem and others},
  journal={Nature communications},
  volume={10},
  number={1},
  pages={1--12},
  year={2019},
  publisher={Nature Publishing Group}
}

@article{jahn2016tree,
  title={Tree inference for single-cell data},
  author={Jahn, Katharina and Kuipers, Jack and Beerenwinkel, Niko},
  journal={Genome biology},
  volume={17},
  number={1},
  pages={1--17},
  year={2016},
  publisher={BioMed Central}
}

@article{ross2016onconem,
  title={OncoNEM: inferring tumor evolution from single-cell sequencing data},
  author={Ross, Edith M and Markowetz, Florian},
  journal={Genome biology},
  volume={17},
  number={1},
  pages={1--14},
  year={2016},
  publisher={Springer}
}

@article{krapivsky2001organization,
  title={Organization of growing random networks},
  author={Krapivsky, Paul L and Redner, Sidney},
  journal={Physical Review E},
  volume={63},
  number={6},
  pages={066123},
  year={2001},
  publisher={APS}
}

@article{gerlinger2012intratumor,
  title={Intratumor heterogeneity and branched evolution revealed by multiregion sequencing},
  author={Gerlinger, Marco and Rowan, Andrew J and Horswell, Stuart and Larkin, James and Endesfelder, David and Gronroos, Eva and Martinez, Pierre and Matthews, Nicholas and Stewart, Aengus and Tarpey, Patrick and others},
  journal={N Engl j Med},
  volume={366},
  pages={883--892},
  year={2012},
  publisher={Mass Medical Soc}
}

@article{zhang2014intratumor,
  title={Intratumor heterogeneity in localized lung adenocarcinomas delineated by multiregion sequencing},
  author={Zhang, Jianjun and Fujimoto, Junya and Zhang, Jianhua and Wedge, David C and Song, Xingzhi and Zhang, Jiexin and Seth, Sahil and Chow, Chi-Wan and Cao, Yu and Gumbs, Curtis and others},
  journal={Science},
  volume={346},
  number={6206},
  pages={256--259},
  year={2014},
  publisher={American Association for the Advancement of Science}
}

@article{hiley2014deciphering,
  title={Deciphering intratumor heterogeneity and temporal acquisition of driver events to refine precision medicine},
  author={Hiley, Crispin and de Bruin, Elza C and McGranahan, Nicholas and Swanton, Charles},
  journal={Genome biology},
  volume={15},
  number={8},
  pages={1--10},
  year={2014},
  publisher={Springer}
}

@article {Zhang2022nuc_extract,
	author = {Zhang, Haochen and Karnoub, Elias-Ramzey and Umeda, Shigeaki and Chalign{\'e}, Ronan and Masilionis, Ignas and McIntyre, Caitlin A. and Hayashi, Akimasa and Sashittal, Palash and Zucker, Amanda and Mullen, Katelyn and Makohon-Moore, Alvin and Iacobuzio-Donahue, Christine A.},
	title = {Application of high-throughput, high-depth, targeted single-nucleus DNA sequencing in pancreatic cancer},
	elocation-id = {2022.03.06.483206},
	year = {2022},
	doi = {10.1101/2022.03.06.483206},
	publisher = {Cold Spring Harbor Laboratory},
	abstract = {Despite insights gained by bulk DNA sequencing of cancer it remains challenging to resolve the admixture of normal and tumor cells, and/or of distinct tumor subclones; high throughput single-cell DNA sequencing circumvents these and brings cancer genomic studies to higher resolution. However, its application has been limited to liquid tumors or a small batch of solid tumors, mainly because of the lack of a scalable workflow to process solid tumor samples. Here we optimized a highly automated nuclei extraction workflow that achieved fast and reliable targeted single-nucleus DNA library preparation of 38 samples from 16 pancreatic adenocarcinoma (PDAC) patients, with an average library yield per sample of 2867 single nuclei. We demonstrate that this workflow not only performs well using low cellularity or low tumor purity samples but reveals novel genomic evolution patterns of PDAC as well.Competing Interest StatementThe authors have declared no competing interest.},
	URL = {https://www.biorxiv.org/content/early/2022/03/07/2022.03.06.483206},
	eprint = {https://www.biorxiv.org/content/early/2022/03/07/2022.03.06.483206.full.pdf},
	journal = {bioRxiv}
}

@article{openCRAVAT_2020,
    author = {Pagel, Kymberleigh A. and Kim, Rick and Moad, Kyle and Busby, Ben and Zheng, Lily and Tokheim, Collin and Ryan, Michael and Karchin, Rachel},
    title = {Integrated Informatics Analysis of Cancer-Related Variants},
    journal = {JCO Clinical Cancer Informatics},
    volume = {},
    number = {4},
    pages = {310-317},
    year = {2020},
    doi = {10.1200/CCI.19.00132},
        note ={PMID: 32228266},
    URL = { 
            https://doi.org/10.1200/CCI.19.00132
            },
    eprint = { 
            https://doi.org/10.1200/CCI.19.00132
            },
    abstract = { PURPOSEThe modern researcher is confronted with hundreds of published methods to interpret genetic variants. There are databases of genes and variants, phenotype-genotype relationships, algorithms that score and rank genes, and in silico variant effect prediction tools. Because variant prioritization is a multifactorial problem, a welcome development in the field has been the emergence of decision support frameworks, which make it easier to integrate multiple resources in an interactive environment. Current decision support frameworks are typically limited by closed proprietary architectures, access to a restricted set of tools, lack of customizability, Web dependencies that expose protected data, or limited scalability.METHODSWe present the Open Custom Ranked Analysis of Variants Toolkit1 (OpenCRAVAT) a new open-source, scalable decision support system for variant and gene prioritization. We have designed the resource catalog to be open and modular to maximize community and developer involvement, and as a result, the catalog is being actively developed and growing every month. Resources made available via the store are well suited for analysis of cancer, as well as Mendelian and complex diseases.RESULTSOpenCRAVAT offers both command-line utility and dynamic graphical user interface, allowing users to install with a single command, easily download tools from an extensive resource catalog, create customized pipelines, and explore results in a richly detailed viewing environment. We present several case studies to illustrate the design of custom workflows to prioritize genes and variants.CONCLUSIONOpenCRAVAT is distinguished from similar tools by its capabilities to access and integrate an unprecedented amount of diverse data resources and computational prediction methods, which span germline, somatic, common, rare, coding, and noncoding variants. }
    }

@article{cbioportal_1,
    author = {Cerami, Ethan and Gao, Jianjiong and Dogrusoz, Ugur and Gross, Benjamin E. and Sumer, Selcuk Onur and Aksoy, Bülent Arman and Jacobsen, Anders and Byrne, Caitlin J. and Heuer, Michael L. and Larsson, Erik and Antipin, Yevgeniy and Reva, Boris and Goldberg, Arthur P. and Sander, Chris and Schultz, Nikolaus},
    title = "{The cBio Cancer Genomics Portal: An Open Platform for Exploring Multidimensional Cancer Genomics Data}",
    journal = {Cancer Discovery},
    volume = {2},
    number = {5},
    pages = {401-404},
    year = {2012},
    month = {05},
    abstract = "{The cBio Cancer Genomics Portal (http://cbioportal.org) is an open-access resource for interactive exploration of multidimensional cancer genomics data sets, currently providing access to data from more than 5,000 tumor samples from 20 cancer studies. The cBio Cancer Genomics Portal significantly lowers the barriers between complex genomic data and cancer researchers who want rapid, intuitive, and high-quality access to molecular profiles and clinical attributes from large-scale cancer genomics projects and empowers researchers to translate these rich data sets into biologic insights and clinical applications. Cancer Discov; 2(5); 401–4. ©2012 AACR.}",
    issn = {2159-8274},
    doi = {10.1158/2159-8290.CD-12-0095},
    url = {https://doi.org/10.1158/2159-8290.CD-12-0095},
    eprint = {https://aacrjournals.org/cancerdiscovery/article-pdf/2/5/401/1817590/401.pdf},
}

@article{
cbioportal_2,
author = {Jianjiong Gao  and Bülent Arman Aksoy  and Ugur Dogrusoz  and Gideon Dresdner  and Benjamin Gross  and S. Onur Sumer  and Yichao Sun  and Anders Jacobsen  and Rileen Sinha  and Erik Larsson  and Ethan Cerami  and Chris Sander  and Nikolaus Schultz },
title = {Integrative Analysis of Complex Cancer Genomics and Clinical Profiles Using the cBioPortal},
journal = {Science Signaling},
volume = {6},
number = {269},
pages = {pl1-pl1},
year = {2013},
doi = {10.1126/scisignal.2004088},
URL = {https://www.science.org/doi/abs/10.1126/scisignal.2004088},
eprint = {https://www.science.org/doi/pdf/10.1126/scisignal.2004088},
abstract = {The cBioPortal enables integration, visualization, and analysis of multidimensional cancer genomic and clinical data. The cBioPortal for Cancer Genomics (http://cbioportal.org) provides a Web resource for exploring, visualizing, and analyzing multidimensional cancer genomics data. The portal reduces molecular profiling data from cancer tissues and cell lines into readily understandable genetic, epigenetic, gene expression, and proteomic events. The query interface combined with customized data storage enables researchers to interactively explore genetic alterations across samples, genes, and pathways and, when available in the underlying data, to link these to clinical outcomes. The portal provides graphical summaries of gene-level data from multiple platforms, network visualization and analysis, survival analysis, patient-centric queries, and software programmatic access. The intuitive Web interface of the portal makes complex cancer genomics profiles accessible to researchers and clinicians without requiring bioinformatics expertise, thus facilitating biological discoveries. Here, we provide a practical guide to the analysis and visualization features of the cBioPortal for Cancer Genomics.}}

@article{PDAC-genome-revisited,
  title     = "The pancreatic cancer genome revisited",
  author    = "Hayashi, Akimasa and Hong, Jungeui and Iacobuzio-Donahue,
               Christine A",
  abstract  = "Pancreatic cancer is a genetic disease, and the recurrent
               genetic alterations characteristic of pancreatic cancer indicate
               the cellular processes that are targeted for malignant
               transformation. In addition to somatic alterations in the most
               common driver genes (KRAS, CDKN2A, TP53 and SMAD4), large-scale
               studies have revealed major roles for genetic alterations of the
               SWI/SNF and COMPASS complexes, copy number alterations in GATA6
               and MYC that partially define phenotypes of pancreatic cancer,
               and the role(s) of polyploidy and chromothripsis as factors
               contributing to pancreatic cancer biology and progression.
               Germline variants that increase the risk of pancreatic cancer
               continue to be discovered along with a greater appreciation of
               the features of pancreatic cancers with mismatch repair
               deficiencies and homologous recombination deficiencies that
               confer sensitivity to therapeutic targeting. Wild-type KRAS
               pancreatic cancers, some of which are driven by alternative
               oncogenic events affecting NRG1 or NTRK1 - for which targeted
               therapies exist - further underscore that pancreatic cancer is
               formally entering the era of precision medicine. Given the vast
               developments within this field, here we review the wide-ranging
               and most current information related to pancreatic cancer
               genomics with the goal of integrating this information into a
               unifying description of the life history of pancreatic cancer.",
  journal   = "Nat. Rev. Gastroenterol. Hepatol.",
  publisher = "Springer Science and Business Media LLC",
  volume    =  18,
  number    =  7,
  pages     = "469--481",
  month     =  jul,
  year      =  2021,
  language  = "en"
}

@article{DAb-seq,
  title     = "Joint profiling of {DNA} and proteins in single cells to dissect
               genotype-phenotype associations in leukemia",
  author    = "Demaree, Benjamin and Delley, Cyrille L and Vasudevan, Harish N
               and Peretz, Cheryl A C and Ruff, David and Smith, Catherine C
               and Abate, Adam R",
  abstract  = "Studies of acute myeloid leukemia rely on DNA sequencing and
               immunophenotyping by flow cytometry as primary tools for disease
               characterization. However, leukemia tumor heterogeneity
               complicates integration of DNA variants and immunophenotypes
               from separate measurements. Here we introduce DAb-seq, a
               technology for simultaneous capture of DNA genotype and cell
               surface phenotype from single cells at high throughput, enabling
               direct profiling of proteogenomic states in tens of thousands of
               cells. To demonstrate the approach, we analyze the disease of
               three patients with leukemia over multiple treatment timepoints
               and disease recurrences. We observe complex genotype-phenotype
               dynamics that illustrate the subtlety of the disease process and
               the degree of incongruity between blast cell genotype and
               phenotype in different clinical scenarios. Our results highlight
               the importance of combined single-cell DNA and protein
               measurements to fully characterize the heterogeneity of
               leukemia.",
  journal   = "Nat. Commun.",
  publisher = "Springer Science and Business Media LLC",
  volume    =  12,
  number    =  1,
  pages     = "1583",
  month     =  mar,
  year      =  2021,
  copyright = "https://creativecommons.org/licenses/by/4.0",
  language  = "en"
}

@article{stanta2018overview,
  title={Overview on clinical relevance of intra-tumor heterogeneity},
  author={Stanta, Giorgio and Bonin, Serena},
  journal={Frontiers in medicine},
  volume={5},
  pages={85},
  year={2018},
  publisher={Frontiers Media SA}
}

@article{malikic2019phiscs,
  title={PhISCS: a combinatorial approach for subperfect tumor phylogeny reconstruction via integrative use of single-cell and bulk sequencing data},
  author={Malikic, Salem and others},
  journal={Genome research},
  volume={29},
  number={11},
  pages={1860--1877},
  year={2019},
  publisher={Cold Spring Harbor Lab}
}

@article{kimura1969number,
  title={The number of heterozygous nucleotide sites maintained in a finite population due to steady flux of mutations},
  author={Kimura, Motoo},
  journal={Genetics},
  volume={61},
  number={4},
  pages={893},
  year={1969},
  publisher={Oxford University Press}
}

@article{farris1977phylogenetic,
  title={Phylogenetic analysis under Dollo's Law},
  author={Farris, James S},
  journal={Systematic Biology},
  volume={26},
  number={1},
  pages={77--88},
  year={1977},
  publisher={Society of Systematic Zoology}
}

@article{wagner1961problems,
  title={Problems in the classification of ferns},
  author={Wagner, Warren H},
  journal={Recent advances in botany},
  pages={841--844},
  year={1961},
  publisher={University of Toronto Press}
}

@inproceedings{macqueen1967classification,
  title={Classification and analysis of multivariate observations},
  author={MacQueen, J},
  booktitle={5th Berkeley Symp. Math. Statist. Probability},
  pages={281--297},
  year={1967}
}

@article{rousseeuw1987silhouettes,
  title={Silhouettes: a graphical aid to the interpretation and validation of cluster analysis},
  author={Rousseeuw, Peter J},
  journal={Journal of computational and applied mathematics},
  volume={20},
  pages={53--65},
  year={1987},
  publisher={Elsevier}
}

@article{hayashi2021pancreatic,
  title={The pancreatic cancer genome revisited},
  author={Hayashi, Akimasa and Hong, Jungeui and Iacobuzio-Donahue, Christine A},
  journal={Nature reviews Gastroenterology \& hepatology},
  volume={18},
  number={7},
  pages={469--481},
  year={2021},
  publisher={Nature Publishing Group}
}

@incollection{kochl2005dna,
  title={DNA extraction and quantitation of forensic samples using the phenol-chloroform method and real-time PCR},
  author={K{\"o}chl, Silvano and Niederst{\"a}tter, Harald and Parson, Walther},
  booktitle={Forensic DNA typing protocols},
  pages={13--29},
  year={2005},
  publisher={Springer}
}

@article{coyne2004comparative,
  title={Comparative analysis of the Schleicher and Schuell IsoCode Stix DNA isolation device and the Qiagen QIAamp DNA mini kit},
  author={Coyne, Susan R and Craw, Philip D and Norwood, David A and Ulrich, Melanie P},
  journal={Journal of clinical microbiology},
  volume={42},
  number={10},
  pages={4859--4862},
  year={2004},
  publisher={Am Soc Microbiol}
}

@article{li2009fast,
  title={Fast and accurate short read alignment with Burrows--Wheeler transform},
  author={Li, Heng and Durbin, Richard},
  journal={bioinformatics},
  volume={25},
  number={14},
  pages={1754--1760},
  year={2009},
  publisher={Oxford University Press}
}

@misc{Picard2018toolkit,
  title = {Picard toolkit},
  year = {2018},
  publisher = {Broad Institute},
  journal = {Broad Institute, GitHub repository},
  howpublished = {\url{http://broadinstitute.github.io/picard/}}
}

@article{mckenna2010genome,
  title={The Genome Analysis Toolkit: a MapReduce framework for analyzing next-generation DNA sequencing data},
  author={McKenna, Aaron and Hanna, Matthew and Banks, Eric and Sivachenko, Andrey and Cibulskis, Kristian and Kernytsky, Andrew and Garimella, Kiran and Altshuler, David and Gabriel, Stacey and Daly, Mark and others},
  journal={Genome research},
  volume={20},
  number={9},
  pages={1297--1303},
  year={2010},
  publisher={Cold Spring Harbor Lab}
}

@article{cibulskis2013sensitive,
  title={Sensitive detection of somatic point mutations in impure and heterogeneous cancer samples},
  author={Cibulskis, Kristian and Lawrence, Michael S and Carter, Scott L and Sivachenko, Andrey and Jaffe, David and Sougnez, Carrie and Gabriel, Stacey and Meyerson, Matthew and Lander, Eric S and Getz, Gad},
  journal={Nature biotechnology},
  volume={31},
  number={3},
  pages={213--219},
  year={2013},
  publisher={Nature Publishing Group}
}

@article{poplin2018scaling,
  title={Scaling accurate genetic variant discovery to tens of thousands of samples},
  author={Poplin, Ryan and Ruano-Rubio, Valentin and DePristo, Mark A and Fennell, Tim J and Carneiro, Mauricio O and Van der Auwera, Geraldine A and Kling, David E and Gauthier, Laura D and Levy-Moonshine, Ami and Roazen, David and others},
  journal={BioRxiv},
  pages={201178},
  year={2018},
  publisher={Cold Spring Harbor Laboratory}
}

@article{greer2007role,
  title={Role of BRCA1 and BRCA2 mutations in pancreatic cancer},
  author={Greer, Julia B and Whitcomb, David C},
  journal={Gut},
  volume={56},
  number={5},
  pages={601--605},
  year={2007},
  publisher={BMJ Publishing Group}
}

@article{schwartz2017evolution,
  title={The evolution of tumour phylogenetics: principles and practice},
  author={Schwartz, Russell and Sch{\"a}ffer, Alejandro A},
  journal={Nature Reviews Genetics},
  volume={18},
  number={4},
  pages={213--229},
  year={2017},
  publisher={Nature Publishing Group}
}

@article{amirouchene2017tumor,
  title={Tumor Evolution as a Therapeutic Target The Impact of Tumor Evolution in Precision Medicine},
  author={Amirouchene-Angelozzi, Nabil and Swanton, Charles and Bardelli, Alberto},
  journal={Cancer discovery},
  volume={7},
  number={8},
  pages={805--817},
  year={2017},
  publisher={AACR}
}

@article{fittall2019translating,
  title={Translating insights into tumor evolution to clinical practice: promises and challenges},
  author={Fittall, Matthew W and Van Loo, Peter},
  journal={Genome medicine},
  volume={11},
  number={1},
  pages={1--14},
  year={2019},
  publisher={BioMed Central}
}

@article{popic2015fast,
  title={Fast and scalable inference of multi-sample cancer lineages},
  author={Popic, Victoria and others},
  journal={Genome biology},
  volume={16},
  number={1},
  pages={1--17},
  year={2015},
  publisher={Springer}
}

@article{bowes2022leveraging,
  title={Leveraging single-cell sequencing to unravel intratumour heterogeneity and tumour evolution in human cancers},
  author={Bowes, Amy L and Tarabichi, Maxime and Pillay, Nischalan and Van Loo, Peter},
  journal={The Journal of Pathology},
  year={2022},
  publisher={Wiley Online Library}
}

@article{lan2017single,
  title={Single-cell genome sequencing at ultra-high-throughput with microfluidic droplet barcoding},
  author={Lan, Freeman and Demaree, Benjamin and Ahmed, Noorsher and Abate, Adam R},
  journal={Nature biotechnology},
  volume={35},
  number={7},
  pages={640--646},
  year={2017},
  publisher={Nature Publishing Group}
}

@article{pellegrino2018high,
  title={High-throughput single-cell DNA sequencing of acute myeloid leukemia tumors with droplet microfluidics},
  author={Pellegrino, Maurizio and Sciambi, Adam and Treusch, Sebastian and Durruthy-Durruthy, Robert and Gokhale, Kaustubh and Jacob, Jose and Chen, Tina X and Geis, Jennifer A and Oldham, William and Matthews, Jairo and others},
  journal={Genome research},
  volume={28},
  number={9},
  pages={1345--1352},
  year={2018},
  publisher={Cold Spring Harbor Lab}
}

@article{demeulemeester2022biallelic,
  title={Biallelic mutations in cancer genomes reveal local mutational determinants},
  author={Demeulemeester, Jonas and Dentro, Stefan C and Gerstung, Moritz and Van Loo, Peter},
  journal={Nature genetics},
  volume={54},
  number={2},
  pages={128--133},
  year={2022},
  publisher={Nature Publishing Group}
}

@article{zaccaria2021characterizing,
  title={Characterizing allele-and haplotype-specific copy numbers in single cells with CHISEL},
  author={Zaccaria, Simone and Raphael, Benjamin J},
  journal={Nature biotechnology},
  volume={39},
  number={2},
  pages={207--214},
  year={2021},
  publisher={Nature Publishing Group}
}

@article{minussi2021breast,
  title={Breast tumours maintain a reservoir of subclonal diversity during expansion},
  author={Minussi, Darlan C and Nicholson, Michael D and Ye, Hanghui and Davis, Alexander and Wang, Kaile and Baker, Toby and Tarabichi, Maxime and Sei, Emi and Du, Haowei and Rabbani, Mashiat and others},
  journal={Nature},
  volume={592},
  number={7853},
  pages={302--308},
  year={2021},
  publisher={Nature Publishing Group}
}

@article{eaton2018deconvolution,
  title={Deconvolution and phylogeny inference of structural variations in tumor genomic samples},
  author={Eaton, Jesse and Wang, Jingyi and Schwartz, Russell},
  journal={Bioinformatics},
  volume={34},
  number={13},
  pages={i357--i365},
  year={2018},
  publisher={Oxford University Press}
}

@article{sashittal2022parsimonious,
  title={Parsimonious Clone Tree Integration in cancer},
  author={Sashittal, Palash and Zaccaria, Simone and El-Kebir, Mohammed},
  journal={Algorithms for Molecular Biology},
  volume={17},
  number={1},
  pages={1--14},
  year={2022},
  publisher={BioMed Central}
}

@article{gusfield1997algorithms,
  title={Algorithms on stings, trees, and sequences: Computer science and computational biology},
  author={Gusfield, Dan},
  journal={Acm Sigact News},
  volume={28},
  number={4},
  pages={41--60},
  year={1997},
  publisher={ACM New York, NY, USA}
}

@article{lewis1983michael,
  title={Michael R. $\Pi$Garey and David S. Johnson. Computers and intractability. A guide to the theory of NP-completeness. WH Freeman and Company, San Francisco1979, x+ 338 pp.},
  author={Lewis, Harry R},
  journal={The Journal of Symbolic Logic},
  volume={48},
  number={2},
  pages={498--500},
  year={1983},
  publisher={Cambridge University Press}
}

@article{sadeqi2020phiscs,
  title={PhISCS-BnB: a fast branch and bound algorithm for the perfect tumor phylogeny reconstruction problem},
  author={Sadeqi Azer, Erfan and others},
  journal={Bioinformatics},
  volume={36},
  number={Supplement\_1},
  pages={i169--i176},
  year={2020},
  publisher={Oxford University Press}
}

@article{aryaman2019mitochondrial,
  title={Mitochondrial heterogeneity},
  author={Aryaman, Juvid and Johnston, Iain G and Jones, Nick S},
  journal={Frontiers in genetics},
  volume={9},
  pages={718},
  year={2019},
  publisher={Frontiers Media SA}
}

@article{jiang2016assessing,
  title={Assessing intratumor heterogeneity and tracking longitudinal and spatial clonal evolutionary history by next-generation sequencing},
  author={Jiang, Yuchao and Qiu, Yu and Minn, Andy J and Zhang, Nancy R},
  journal={Proceedings of the National Academy of Sciences},
  volume={113},
  number={37},
  pages={E5528--E5537},
  year={2016},
  publisher={National Acad Sciences}
}

@inproceedings{deshwar2014comparing,
  title={Comparing nonparametric Bayesian tree priors for clonal reconstruction of tumors},
  author={Deshwar, Amit G and Vembu, Shankar and Morris, Quaid},
  booktitle={Pacific Symposium on Biocomputing Co-Chairs},
  pages={20--31},
  year={2014},
  organization={World Scientific}
}

@article{salcedo2020community,
  title={A community effort to create standards for evaluating tumor subclonal reconstruction},
  author={Salcedo, Adriana and others},
  journal={Nature biotechnology},
  volume={38},
  number={1},
  pages={97--107},
  year={2020},
  publisher={Nature Publishing Group US New York}
}

@article{wintersinger2022reconstructing,
  title={Reconstructing complex cancer evolutionary histories from multiple bulk DNA samples using Pairtree},
  author={Wintersinger, Jeff A and Dobson, Stephanie M and Kulman, Ethan and Stein, Lincoln D and Dick, John E and Morris, Quaid},
  journal={Blood Cancer Discovery},
  volume={3},
  number={3},
  pages={208--219},
  year={2022},
  publisher={AACR}
}


@article{lareau2022lineage,
  title={Lineage tracing, hematopoietic stem cell and immune cell dynamics},
  author={Lareau, Caleb A and Romagnani, Chiara and Ludwig, Leif S},
  journal={Frontiers in Immunology},
  volume={13},
  pages={1062415},
  year={2022},
  publisher={Frontiers}
}

@article{penter2023mitochondrial,
  title={Mitochondrial DNA mutations as natural barcodes for lineage tracing of murine tumor models},
  author={Penter, Livius and others},
  journal={Cancer Research},
  volume={83},
  number={5},
  pages={667--672},
  year={2023},
  publisher={AACR}
}

@article{walther2016cell,
  title={Cell lineage tracing in human epithelial tissues using mitochondrial DNA mutations as clonal markers},
  author={Walther, Viola and Alison, Malcolm R},
  journal={Wiley Interdisciplinary Reviews: Developmental Biology},
  volume={5},
  number={1},
  pages={103--117},
  year={2016},
  publisher={Wiley Online Library}
}


@article{xia2012rapid,
  title={Rapid evolution of animal mitochondrial DNA},
  author={Xia, Xuhua},
  journal={Rapidly Evolving Genes and Genetic Systems},
  volume={73},
  year={2012},
  publisher={OUP Oxford}
}

@article{nik2012life,
  title={The life history of 21 breast cancers},
  author={Nik-Zainal, Serena and Van Loo, Peter and Wedge, David C and Alexandrov, Ludmil B and Greenman, Christopher D and Lau, King Wai and Raine, Keiran and Jones, David and Marshall, John and Ramakrishna, Manasa and others},
  journal={Cell},
  volume={149},
  number={5},
  pages={994--1007},
  year={2012},
  publisher={Elsevier}
}

@article{lareau2023mitochondrial,
  title={Mitochondrial single-cell ATAC-seq for high-throughput multi-omic detection of mitochondrial genotypes and chromatin accessibility},
  author={Lareau, Caleb A and others},
  journal={Nature Protocols},
  pages={1--25},
  year={2023},
  publisher={Nature Publishing Group}
}

@article{miller2022mitochondrial,
  title={Mitochondrial variant enrichment from high-throughput single-cell RNA sequencing resolves clonal populations},
  author={Miller, Tyler E and others},
  journal={Nature Biotechnology},
  volume={40},
  number={7},
  pages={1030--1034},
  year={2022},
  publisher={Nature Publishing Group US New York}
}

@article{michener1957quantitative,
  title={A quantitative approach to a problem in classification},
  author={Michener, Charles D and Sokal, Robert R},
  journal={Evolution},
  pages={130--162},
  year={1957},
  publisher={JSTOR}
}

@article{zare2014inferring,
  title={Inferring clonal composition from multiple sections of a breast cancer},
  author={Zare, Habil and others},
  journal={PLoS computational biology},
  volume={10},
  number={7},
  pages={e1003703},
  year={2014},
  publisher={Public Library of Science San Francisco, USA}
}

@inproceedings{wernicke2004avoiding,
  title={Avoiding forbidden submatrices by row deletions},
  author={Wernicke, Sebastian and Alber, Jochen and Gramm, Jens and Guo, Jiong and Niedermeier, Rolf},
  booktitle={SOFSEM 2004: Theory and Practice of Computer Science: 30th Conference on Current Trends in Theory and Practice of Computer Science M{\v{e}}{\v{r}}{\'\i}n, Czech Republic, January 24-30, 2004 Proceedings 30},
  pages={349--360},
  year={2004},
  organization={Springer}
}

@article{schmidt2023zero,
  title={A zero-agnostic model for copy number evolution in cancer},
  author={Schmidt, Henri and Sashittal, Palash and Raphael, Benjamin J},
  journal={bioRxiv},
  pages={2023--04},
  year={2023},
  publisher={Cold Spring Harbor Laboratory}
}

@article{sashittal2023condor,
  title={ConDoR: Tumor phylogeny inference with a copy-number constrained mutation loss model},
  author={Sashittal, Palash and Zhang, Haochen and Iacobuzio-Donahue, Christine A and Raphael, Benjamin J},
  journal={Genome biology},
  volume={24},
  number={1},
  pages={272},
  year={2023},
  publisher={Springer}
}

@article{goodman1979fitting,
  title={Fitting the gene lineage into its species lineage, a parsimony strategy illustrated by cladograms constructed from globin sequences},
  author={Goodman, Morris and Czelusniak, John and Moore, G William and Romero-Herrera, Alejo E and Matsuda, Genji},
  journal={Systematic Biology},
  volume={28},
  number={2},
  pages={132--163},
  year={1979},
  publisher={Society of Systematic Zoology}
}

@article{menet2022phylogenetic,
  title={Phylogenetic reconciliation},
  author={Menet, Hugo and Daubin, Vincent and Tannier, Eric},
  journal={PLOS Computational Biology},
  volume={18},
  number={11},
  pages={e1010621},
  year={2022},
  publisher={Public Library of Science San Francisco, CA USA}
}

@article{hartmanis1982computers,
  title={Computers and intractability: a guide to the theory of np-completeness (michael r. garey and david s. johnson)},
  author={Hartmanis, Juris},
  journal={Siam Review},
  volume={24},
  number={1},
  pages={90},
  year={1982},
  publisher={Society for Industrial and Applied Mathematics}
}

@article{aguse2019summarizing,
  title={Summarizing the solution space in tumor phylogeny inference by multiple consensus trees},
  author={Aguse, Nuraini and Qi, Yuanyuan and El-Kebir, Mohammed},
  journal={Bioinformatics},
  volume={35},
  number={14},
  pages={i408--i416},
  year={2019},
  publisher={Oxford University Press}
}

@inproceedings{govek2018consensus,
  title={A consensus approach to infer tumor evolutionary histories},
  author={Govek, Kiya and Sikes, Camden and Oesper, Layla},
  booktitle={Proceedings of the 2018 Acm international conference on bioinformatics, computational biology, and health informatics},
  pages={63--72},
  year={2018}
}

@article{sashittal2020sampling,
  title={Sampling and summarizing transmission trees with multi-strain infections},
  author={Sashittal, Palash and El-Kebir, Mohammed},
  journal={Bioinformatics},
  volume={36},
  number={Supplement\_1},
  pages={i362--i370},
  year={2020},
  publisher={Oxford University Press}
}

@article{myers2019calder,
  title={CALDER: inferring phylogenetic trees from longitudinal tumor samples},
  author={Myers, Matthew A and Satas, Gryte and Raphael, Benjamin J},
  journal={Cell systems},
  volume={8},
  number={6},
  pages={514--522},
  year={2019},
  publisher={Elsevier}
}

@article{xue2023single,
  title={Single-cell mitochondrial variant enrichment resolved clonal tracking and spatial architecture in human embryonic hematopoiesis},
  author={Xue, Yan and Chao, Yiming and Lin, Xinyi and Huang, Yuanhua and Ho, Joshua WK and Sugimura, Rio},
  journal={bioRxiv},
  pages={2023--09},
  year={2023},
  publisher={Cold Spring Harbor Laboratory}
}

@article{myers2020identifying,
  title={Identifying tumor clones in sparse single-cell mutation data},
  author={Myers, Matthew A and Zaccaria, Simone and Raphael, Benjamin J},
  journal={Bioinformatics},
  volume={36},
  number={Supplement\_1},
  pages={i186--i193},
  year={2020},
  publisher={Oxford University Press}
}

@article{lareau2023single,
  title={Single-cell multi-omics of mitochondrial DNA disorders reveals dynamics of purifying selection across human immune cells},
  author={Lareau, Caleb A and others},
  journal={Nature genetics},
  volume={55},
  number={7},
  pages={1198--1209},
  year={2023},
  publisher={Nature Publishing Group US New York}
}

@article{raj2018large,
  title={Large-scale reconstruction of cell lineages using single-cell readout of transcriptomes and CRISPR--Cas9 barcodes by scGESTALT},
  author={Raj, Bushra and Gagnon, James A and Schier, Alexander F},
  journal={Nature protocols},
  volume={13},
  number={11},
  pages={2685--2713},
  year={2018},
  publisher={Nature Publishing Group UK London}
}

@article{mckenna2016whole,
  title={Whole-organism lineage tracing by combinatorial and cumulative genome editing},
  author={McKenna, Aaron and Findlay, Gregory M and Gagnon, James A and Horwitz, Marshall S and Schier, Alexander F and Shendure, Jay},
  journal={Science},
  volume={353},
  number={6298},
  pages={aaf7907},
  year={2016},
  publisher={American Association for the Advancement of Science}
}

@article{wagner2020lineage,
  title={Lineage tracing meets single-cell omics: opportunities and challenges},
  author={Wagner, Daniel E and Klein, Allon M},
  journal={Nature Reviews Genetics},
  volume={21},
  number={7},
  pages={410--427},
  year={2020},
  publisher={Nature Publishing Group}
}

@article{kalhor2018developmental,
  title={Developmental barcoding of whole mouse via homing CRISPR},
  author={Kalhor, Reza and Kalhor, Kian and Mejia, Leo and Leeper, Kathleen and Graveline, Amanda and Mali, Prashant and Church, George M},
  journal={Science},
  volume={361},
  number={6405},
  pages={eaat9804},
  year={2018},
  publisher={American Association for the Advancement of Science}
}


@article{gong2021benchmarked,
  title={Benchmarked approaches for reconstruction of in vitro cell lineages and in silico models of C. elegans and M. musculus developmental trees},
  author={Gong, Wuming and others},
  journal={Cell systems},
  volume={12},
  number={8},
  pages={810--826},
  year={2021},
  publisher={Elsevier}
}

@article{gong2022single,
  title={Single cell lineage reconstruction using distance-based algorithms and the R package, DCLEAR},
  author={Gong, Wuming and Kim, Hyunwoo J and Garry, Daniel J and Kwak, Il-Youp},
  journal={BMC bioinformatics},
  volume={23},
  number={1},
  pages={1--14},
  year={2022},
  publisher={Springer}
}


@article{gupta2023nuclear,
  title={Nuclear genetic control of mtDNA copy number and heteroplasmy in humans},
  author={Gupta, Rahul and Kanai, Masahiro and Durham, Timothy J and Tsuo, Kristin and McCoy, Jason G and Kotrys, Anna V and Zhou, Wei and Chinnery, Patrick F and Karczewski, Konrad J and Calvo, Sarah E and others},
  journal={Nature},
  volume={620},
  number={7975},
  pages={839--848},
  year={2023},
  publisher={Nature Publishing Group UK London}
}

@article{jiao2021multispecies,
  title={Multispecies coalescent and its applications to infer species phylogenies and cross-species gene flow},
  author={Jiao, Xiyun and Flouri, Tom{\'a}{\v{s}} and Yang, Ziheng},
  journal={National Science Review},
  volume={8},
  number={12},
  pages={nwab127},
  year={2021},
  publisher={Oxford University Press}
}
